# Supplementary material for: Medication Knowledge and Adherence in Type 2 Diabetes Mellitus Patients in Brunei Darussalam: A Pioneer Study in Brunei Darussalam
Source: Int J Environ Res Public Health. 2022 Jun 18;19(12):7470. doi: 10.3390/ijerph19127470 (PMC9224316; doi:10.3390/ijerph19127470)
Supplement: Supplementary file 1 [file ijerph-19-07470-s001.zip]

Archive with 1 entries (1 files):
- ijerph-1742959-supplementary.pdf
